# Supplementary material for: Taxonomy, Phylogeny, Divergence Time Estimation, and Biogeography of the Family Pseudoplagiostomataceae (Ascomycota, Diaporthales)
Source: J Fungi (Basel). 2023 Jan 5;9(1):82. doi: 10.3390/jof9010082 (PMC9860658; doi:10.3390/jof9010082)
Supplement: Supplementary file 1 [file jof-09-00082-s001.zip]

Archive with 1 entries (1 files):
- jof-2120314-Supplementary File S1.pdf
